# Supplementary material for: Data concerning the Copenhagen tool: A research tool for evaluation of basic life Support educational interventions
Source: Data Brief. 2020 Dec 31;34:106679. doi: 10.1016/j.dib.2020.106679 (PMC7811037; doi:10.1016/j.dib.2020.106679)
Supplement: Supplementary file 1 [file mmc1.zip]

Archive with 1 entries (1 files):
- mmc1.xlsx
