# Supplementary material for: Data concerning the Copenhagen tool: A research tool for evaluation of basic life Support educational interventions
Source: Data Brief. 2020 Dec 31;34:106679. doi: 10.1016/j.dib.2020.106679 (PMC7811037; doi:10.1016/j.dib.2020.106679)
Supplement: Supplementary file 1 [file mmc1.zip › mmc1.xlsx]

## Sheet: Ark1
Layperson
! = Missing	Item	1	Safety			2	Responsiveness			3	Call for help			4	Open airway			5	Assess breathing			6	Inform helper			7	Send for AED			8	Recognition of agonal breathing			9	Call EMS			10	T-CPR 1			11	T-CPR 2			12	Compression, Hand position
L = Locked	Expert	Round 1	Round 2	Round 3		Round 1	Round 2	Round 3		Round 1	Round 2	Round 3		Round 1	Round 2	Round 3		Round 1	Round 2	Round 3		Round 1	Round 2	Round 3		Round 1	Round 2	Round 3		Round 1	Round 2	Round 3		Round 1	Round 2	Round 3		Round 1	Round 2	Round 3		Round 1	Round 2	Round 3		Round 1	Round 2	Round 3
	1	3	3	L		3	3	L		3	1	L		3	3	3		2	3	L		3	3	L		3	3	L		3	3	L		3	2	2		1	1	L		1	1	2		3	3	L
	2	3	3	L		3	3	L		3	3	L		2	2	2		3	3	L		3	3	L		3	3	L		3	3	L		3	2	2		3	3	L		3	3	2		3	3	L
	3	3	3	L		3	3	L		3	3	L		3	3	3		3	3	L		3	3	L		3	3	L		3	3	L		2	3	2		2	3	L		2	2	2		3	3	L
	4	3	3	L		1	3	L		2	3	L		1	2	2		3	3	L		3	3	L		3	3	L		3	3	L		2	2	3		3	3	L		2	3	3		2	2	L
	5	2	3	L		3	3	L		3	3	L		2	2	2		3	3	L		3	3	L		3	3	L		3	3	L		3	3	3		2	3	L		2	3	3		3	3	L
	6	3	3	L		3	3	L		1	1	L		1	1	2		3	3	L		3	1	L		3	3	L		3	3	L		3	3	2		1	1	L		2	2	2		2	3	L
	7	1	1	L		3	3	L		3	3	L		3	3	3		3	3	L		1	1	L		3	3	L		1	1	L		3	3	3		3	3	L		3	3	3		3	3	L
	8	3	3	L		3	3	L		3	3	L		3	3	2		3	3	L		3	3	L		3	3	L		3	3	L		2	2	3		3	3	L		3	3	3		3	3	L
	9	3	3	L		3	3	L		3	3	L		2	2	2		3	3	L		3	3	L		3	3	L		3	3	L		3	3	3		3	3	L		3	3	3		3	3	L
	10	2	3	L		3	3	L		3	3	L		1	2	2		2	2	L		3	3	L		3	2	L		3	3	L		2	3	3		3	3	L		2	2	3		.	2	L
	11	3	3	L		3	3	L		3	3	L		2	2	2		3	3	L		3	3	L		2	3	L		2	3	L		3	3	3		3	3	L		2	2	2		2	3	L
	12	3	3	L		3	3	L		3	3	L		3	3	3		3	3	L		2	2	L		3	3	L		3	3	L		2	2	3		2	2	L		2	2	2		3	3	L
	13	3	3	L		3	3	L		3	3	L		3	3	3		3	3	L		3	3	L		2	3	L		3	3	L		3	3	2		3	3	L		3	2	3		3	3	L
	M	0	2	-		0	2	-		0	2	-		0	2	2		0	2	-		0	2	-		0	2	-		0	2	-		0	2	1		0	2	0		0	2	1		1	2	-
First Responder
	Item	1	Safety			2	Responsiveness			3	Call for help			4	Open airway			5	Assess breathing			6	Inform helper			7	Send for AED			8	Recognition of agonal breathing			9	Call EMS			10	T-CPR 1			11	T-CPR 2			12	Compression, Hand position
	Expert	Round 1	Round 2	Round 3		Round 1	Round 2	Round 3		Round 1	Round 2	Round 3		Round 1	Round 2	Round 3		Round 1	Round 2	Round 3		Round 1	Round 2	Round 3		Round 1	Round 2	Round 3		Round 1	Round 2	Round 3		Round 1	Round 2	Round 3		Round 1	Round 2	Round 3		Round 1	Round 2	Round 3		Round 1	Round 2	Round 3
	1	3	3	L		3	3	L		3	1	3		3	3	L		3	3	L		3	3	3		3	3	L		3	3	L		3	2	2		1	1	2		1	1	2		3	3	L
	2	3	3	L		3	3	L		3	3	3		2	3	L		3	3	L		3	3	3		3	3	L		3	3	L		3	3	2		3	2	2		3	3	2		3	3	L
	3	3	3	L		3	3	L		3	3	3		3	3	L		3	3	L		3	3	3		3	3	L		3	3	L		2	3	2		2	2	2		1	2	2		3	3	L
	4	2	3	L		1	3	L		2	3	3		2	2	L		3	3	L		1	3	3		3	3	L		3	3	L		3	3	3		2	3	2		2	1	2		3	2	L
	5	3	3	L		3	3	L		3	2	3		3	3	L		3	3	L		3	2	3		3	3	L		3	3	L		3	3	3		2	3	2		3	3	3		3	3	L
	6	3	3	L		3	3	L		2	2	2		2	2	L		3	3	L		3	1	2		3	3	L		3	3	L		2	3	2		1	1	2		1	1	2		2	3	L
	7	1	2	L		3	3	L		3	3	3		3	3	L		3	3	L		1	1	1		3	3	L		2	2	L		3	3	3		3	3	3		3	3	3		3	3	L
	8	3	3	L		3	3	L		2	2	3		3	3	L		3	3	L		2	2	3		3	3	L		3	3	L		2	2	3		3	3	2		3	3	2		3	3	L
	9	3	3	L		3	3	L		2	2	2		3	3	L		3	3	L		2	2	2		3	3	L		3	3	L		2	2	2		2	2	2		2	2	2		3	3	L
	10	3	3	L		3	3	L		3	3	3		2	3	L		3	3	L		3	3	3		3	3	L		3	3	L		3	3	3		3	2	2		2	2	2		.	3	L
	11	3	3	L		3	3	L		2	3	3		3	3	L		3	3	L		3	3	3		3	3	L		3	3	L		3	3	3		3	2	2		2	2	2		3	3	L
	12	3	3	L		3	3	L		3	3	3		3	3	L		3	3	L		2	2	2		3	3	L		3	3	L		2	2	3		2	2	2		2	2	2		3	3	L
	13	3	3	L		3	3	L		3	3	3		3	3	L		3	3	L		3	2	2		2	3	L		3	3	L		2	3	3		1	2	1		1	2	1		3	3	L
	M	0	2	-		0	2	-		0	2	2		0	2	-		0	2	-		0	2	2		0	2	-		0	2	-		0	2	1		0	2	1		0	2	1		1	2	-
Health care personnel
	Item	1	Safety			2	Responsiveness			3	Call for help			4	Open airway			5	Assess breathing			6	Inform helper			7	Send for AED			8	Recognition of agonal breathing			9	Call EMS			10	T-CPR 1			11	T-CPR 2			12	Compression, Hand position
	Expert	Round 1	Round 2	Round 3		Round 1	Round 2	Round 3		Round 1	Round 2	Round 3		Round 1	Round 2	Round 3		Round 1	Round 2	Round 3		Round 1	Round 2	Round 3		Round 1	Round 2	Round 3		Round 1	Round 2	Round 3		Round 1	Round 2	Round 3		Round 1	Round 2	Round 3		Round 1	Round 2	Round 3		Round 1	Round 2	Round 3
	1	3	3	L		3	3	L		3	1	3		3	3	L		3	3	L		3	3	1		3	3	3		3	3	L		3	2	L		1	1	2		1	1	L		3	3	L
	2	2	3	L		3	3	L		3	3	2		3	3	L		3	3	L		1	3	3		2	2	3		3	3	L		1	3	L		1	1	1		1	1	L		3	3	L
	3	3	3	L		3	3	L		3	3	3		3	3	L		3	3	L		3	3	3		3	3	3		3	3	L		2	2	L		2	2	2		1	1	L		3	3	L
	4	2	2	L		1	3	L		2	3	2		2	3	L		3	3	L		1	1	1		3	3	3		3	3	L		3	2	L		2	2	2		2	1	L		3	2	L
	5	3	3	L		3	3	L		3	2	2		3	3	L		3	3	L		3	1	3		3	2	3		3	3	L		3	2	L		2	2	2		3	1	L		3	3	L
	6	2	2	L		3	3	L		2	2	2		3	3	L		3	3	L		3	1	1		3	1	3		3	3	L		1	2	L		1	1	2		1	1	L		2	3	L
	7	2	3	L		3	3	L		3	3	3		3	3	L		3	3	L		1	1	1		3	3	3		3	3	L		2	2	L		3	3	3		3	3	L		3	3	L
	8	3	3	L		2	2	L		1	1	3		3	3	L		2	2	L		1	1	1		1	1	3		2	2	L		1	1	L		2	2	1		1	1	L		2	2	L
	9	3	3	L		3	3	L		2	2	2		3	3	L		3	3	L		1	1	1		3	3	3		3	3	L		2	2	L		1	1	1		2	2	L		3	3	L
	10	3	3	L		3	3	L		3	3	2		3	3	L		3	3	L		3	2	2		3	3	2		3	3	L		3	2	L		3	2	2		2	2	L		.	3	L
	11	3	3	L		3	3	L		2	2	1		3	3	L		3	3	L		2	1	1		3	2	3		3	3	L		3	2	L		2	1	1		2	1	L		3	2	L
	12	3	3	L		3	3	L		3	3	3		3	3	L		3	3	L		2	2	2		3	3	3		3	3	L		2	2	L		2	2	2		1	1	L		3	3	L
	13	3	3	L		3	3	L		3	2	3		3	3	L		3	3	L		2	1	1		2	3	3		3	3	L		2	2	L		1	1	1		1	1	L		3	3	L
	M	0	2	-		0	2	-		0	2	1		0	2	-		0	2	-		0	2	2		0	2	1		0	2	-		0	2	-		0	2	1		0	2	0		1	2	-
! = Missing
L = Locked
101	Rescuer activates speaker function on his/her mobile phone when asked by the dispatcher to do so
102	Rescuer understands and follows local T-CPR instructions when provided over the telephone
103	Rescuer performs CPR and communicates with the dispatcher at the same time
104	Rescuer provides exact address of the cardiac arrest for locations where he/she spends a fair amount of time.(e.g. home, at relatives house, at friend’s house, workplace, cabin)
T-CPR 1	The rescuer should be aware not to hang up the phone
T-CPR 2	The rescuer should know that dispatch can assist with CPR instructions
[truncated: 59 more columns]
