# Supplementary material for: Data concerning the Copenhagen tool: A research tool for evaluation of basic life Support educational interventions
Source: Data Brief. 2020 Dec 31;34:106679. doi: 10.1016/j.dib.2020.106679 (PMC7811037; doi:10.1016/j.dib.2020.106679)
Supplement: Supplementary file 2 [file mmc2.zip › mmc2.xlsx]

## Sheet: Item (1)
		Rater
# Test (subject)		1	2	3	4	5	6
	1	0	0	0	0	0	0
	2	0	0	0	0	0	1
	3	0	0	0	0	0	0
	4	0	0	0	0	0	0
	5	1	0	0	0	0	0
	6	1	0	0	0	0	0
	7	0	0	0	0	0	0
	8	0	0	1	0	0	0
	9	0	0	0	0	0	0
	10	0	0	1	0	0	0
	11	0	0	0	0	0	0
	12	0	0	0	0	0	0
	13	0	0	1	0	0	0
	14	0	0	0	0	0	0
	15	0	0	0	0	0	0
	16	0	0	0	0	0	0
	17	0	0	0	0	0	0
	18	0	0	0	0	0	0
	19	0	0	0	0	0	0
	20	0	1	1	1	1	0

## Sheet: Item (2)
		Rater
# Test (subject)		1	2	3	4	5	6
	1	1	1	1	1	1	1
	2	1	1	1	0	1	1
	3	1	1	1	1	1	1
	4	1	1	1	1	1	1
	5	1	1	1	1	1	1
	6	1	1	1	1	1	1
	7	1	1	1	1	1	1
	8	1	0	1	1	1	1
	9	1	1	1	1	1	0
	10	1	1	0	1	1	1
	11	1	1	1	1	1	1
	12	1	1	1	1	1	1
	13	1	1	1	1	1	1
	14	1	1	1	1	1	1
	15	1	1	1	1	1	1
	16	1	1	1	1	1	1
	17	1	1	1	1	1	1
	18	1	1	1	1	1	1
	19	1	1	1	1	1	0
	20	1	1	1	1	1	1

## Sheet: Item (3)
		Rater
# Test (subject)		1	2	3	4	5	6
	1	1	1	1	1	1	1
	2	1	1	1	1	1	1
	3	1	1	1	1	1	1
	4	1	1	1	0	1	1
	5	0	1	1	0	0	0
	6	1	0	1	0	0	1
	7	1	0	0	1	0	0
	8	0	0	0	0	0	0
	9	1	0	0	0	0	1
	10	1	1	1	0	1	1
	11	1	1	0	0	0	0
	12	1	1	1	0	1	1
	13	1	1	1	1	1	1
	14	1	1	1	1	1	1
	15	1	1	1	1	1	1
	16	1	1	1	1	1	1
	17	0	1	0	0	0	0
	18	1	1	1	1	1	1
	19	0	0	0	1	1	0
	20	1	1	1	1	1	0

## Sheet: Item (4)
		Rater
# Test (subject)		1	2	3	4	5	6
	1	0	2	0	0	0	0
	2	1	1	1	1	1	1
	3	1	1	1	1	1	1
	4	1	1	1	1	1	1
	5	1	1	1	0	1	0
	6	0	0	0	0	0	0
	7	1	1	0	1	1	1
	8	1	1	1	1	1	1
	9	1	1	1	0	1	0
	10	1	0	1	0	1	0
	11	1	1	0	0	1	0
	12	0	0	1	1	0	0
	13	1	1	1	1	1	1
	14	1	1	1	1	1	1
	15	1	1	1	1	1	1
	16	1	0	0	1	1	1
	17	0	1	0	1	0	0
	18	0	0	0	0	0	0
	19	1	0	1	0	1	0
	20	1	1		0	0	0

## Sheet: Item (5)
		Rater
# Test (subject)		1	2	3	4	5	6
	1	1	1	1	0	1	0
	2	1	1	1	0	1	1
	3	1	0	1	1	1	1
	4	1	1	1	1	1	1
	5	1	1	1	0	1	1
	6	1	0	0	0	0	0
	7	1	1	0	1	1	1
	8	1	1	1	1	1	1
	9	1	1	1	1	1	0
	10	1	0	1	0	1	0
	11	1	1	1	0	1	1
	12	1	0	1	1	1	1
	13	1	1	1	1	1	1
	14	1	1	1	1	1	1
	15	1	1	1	1	1	1
	16	1	1	1	1	1	1
	17	1	1	1	1	1	1
	18	0	0	0	0	1	0
	19	1	1	1	0	1	0
	20	1	0	0	0	1	0

## Sheet: Item (6)
		Rater
# Test (subject)		1	2	3	4	5	6
	1	1	1	1	0	1	1
	2	1	1	1	1	1	1
	3	1	1	1	0	1	1
	4	1	1	1	1	1	1
	5	1	1	1	1	1	1
	6	1	1	1	1	1	1
	7	1	1	1	1	1	1
	8	1	1	1	1	1	1
	9	1	1	1	1	1	1
	10	1	1	1	1	1	1
	11	1	1	1	1	1	1
	12	1	1	1	1	1	1
	13	1	1	1	1	1	1
	14	1	1	1	1	1	1
	15	1	1	1	1	1	1
	16	0	1	1	1	1	1
	17	1	1	1	1	1	1
	18	1	1	1	1	1	1
	19	1	1	1	1	1	1
	20	1	1	1	1	1	0

## Sheet: Item (7)
		Rater
# Test (subject)		1	2	3	4	5	6
	1	1	1	0	1	0	1
	2	0	1	1	1	1	1
	3	1	1	1	1	1	1
	4	1	1	1	0	1	1
	5	1	1	1	1	1	1
	6	1	1	1	1	1	1
	7	1	1	0	1	1	1
	8	1	1	1	1	1	1
	9	1	1	1	1	1	1
	10	1	1	1	1	1	1
	11	1	1	1	1	1	1
	12	1	1	0	1	1	1
	13	1	1	1	1	1	1
	14	0	1	1	1	1	1
	15	1	1	1	1	1	1
	16	1	1	1	1	1	1
	17	1	1	1	1	1	1
	18	1	1	1	1	1	1
	19	1	1	0	1	1	1
	20	0	1	1	1	1	1

## Sheet: Item (8)
		Rater
# Test (subject)		1	2	3	4	5	6
	1	1	0	0	0	0	0
	2	1	0	1	0	0	1
	3	1	1	1	1	1	0
	4	0	1	0	1	0	1
	5	0	1	1	0	0	1
	6	0	0	0	0	0	0
	7	0	0	0	0	0	0
	8	0	0	0	0	0	0
	9	0	0	0	0	0	0
	10	0	0	0	0	0	0
	11	0	0	0	0	0	0
	12	0	0	0	0	0	0
	13	0	0	0	1	0	1
	14	0	0	0	0	0	0
	15	0	0	0	0	0	0
	16	0	0	1	0	0	0
	17	0	0	0	0	0	0
	18	0	0	0	0	0	0
	19	0	0	0	0	0	0
	20	0	0	0	0	0	0

## Sheet: Item (9)
		Rater
# Test (subject)		1	2	3	4	5	6
	1	1	1	0	1	1	1
	2	1	1	1	1	1	1
	3	1	1	1	1	1	1
	4	1	1	1	1	1	1
	5	1	1	1	1	1	1
	6	1	1	1	1	1	1
	7	1	1	1	1	1	1
	8	1	1	1	1	1	1
	9	1	1	1	1	1	1
	10	1	1	1	1	1	1
	11	1	1	1	1	1	1
	12	1	1	1	1	1	1
	13	1	1	1	0	1	1
	14	1	1	1	1	1	1
	15	1	1	1	1	1	1
	16	1	1	1	1	1	1
	17	1	1	1	1	1	1
	18	1	0	0	0	0	1
	19	0	1	1	1	1	1
	20	1	1	1	1	0	1

## Sheet: Item (10)
		Rater
# Test (subject)		1	2	3	4	5	6
	1	1	1	1	1	1	1
	2	1	1	1	1	1	0
	3	1	1	0	1	0	1
	4	1	1	1	1	1	1
	5	1	1	1	0	1	1
	6	1	1	1	1	1	1
	7	1	1	1	1	1	1
	8	1	1	1	1	1	1
	9	1	1	1	0	1	1
	10	1	1	1	1	1	1
	11	1	1	1	0	0	1
	12	1	1	1	0	1	1
	13	1	1	1	1	0	1
	14	1	1	1	1	1	1
	15	1	1	1	1	1	1
	16	1	0	1	1	1	1
	17	1	1	1	1	1	1
	18	1	0	1	0	1	1
	19	1	1	1	0	1	1
	20	1	1	1	0	1	0

[truncated: 24 more sheets: Item (11), Item (12), Item (13), Item (14), Item (15), Item (16), Item (17), Item (18), Item (19), Item (20), Item (21), Item (22), Item (23), Item (24), Item (25), Item (26), Item (27), TCPR-Item (1), TCPR-Item (2), TCPR-Item (3) …]
